# Supplementary material for: Design, Synthesis and Biological Activity Study of γ-Aminobutyric Acid (GABA) Derivatives Containing Bridged Bicyclic Skeletons as BCAT1 Inhibitors
Source: Molecules. 2025 Feb 15;30(4):904. doi: 10.3390/molecules30040904 (PMC11858294; doi:10.3390/molecules30040904)
Supplement: Supplementary file 1 [file molecules-30-00904-s001.zip]

Archive with 1 entries (1 files):
- molecules-3454798-supplementary.pdf
